# Supplementary material for: Time-Dependent Effect of Sciatic Nerve Injury on Rat Plasma Lipidome
Source: Int J Mol Sci. 2022 Dec 8;23(24):15544. doi: 10.3390/ijms232415544 (PMC9778848; doi:10.3390/ijms232415544)
Supplement: Supplementary file 1 [file ijms-23-15544-s001.zip]

Archive with 1 entries (1 files):
- ijms-2035334-supplementary.pdf
